# Supplementary material for: The Prognostic Role of SOCS3 and A20 in Human Cholangiocarcinoma
Source: PLoS One. 2015 Oct 20;10(10):e0141165. doi: 10.1371/journal.pone.0141165 (PMC4612779; doi:10.1371/journal.pone.0141165)
Supplement: S1 Table — (XLS) [file pone.0141165.s001.xls]

## Sheet: Sheet1
Number	Age (year)	position(I,Intrahepatic;P,Perihilar;D,Distal)	A20 (1,high level;0,low level)	SOCS3(1,high level;0,low level)	TNM	Lymph node(1,positive;0,negetive)	Grade	Vascular invasion(1,positive;0,negetive)	Gender(F,Female;M,Male)	Histological patterns(T,Tubular adenocarcinoma;M,Mucinous adenocarcinoma;P,Papillary adenocarcinoma)	CEA(1,>5 ng/ml;0,≤5 ng/ml)	CA199(1,>37 U/ml;0,≤37 U/ml)	HBV(1,positive;0,negetive)	recurrence(1,Present;0,Absent)	survival time (month)
1	42	P	0	0	2	0	2	0	M	T	1	1	0	1	40
2	42	I	1	0	1	0	2	0	F	T	1	1	1	0	43
3	44	D	1	0	3	1	3	0	F	M	0	1	0	0	6
4	44	D	1	0	3	1	2	0	M	T	1	1	1	1	14
5	45	P	0	0	2	1	3	0	F	T	1	1	1	1	23
6	46	P	1	0	3	0	3	0	F	T	0	1	0	1	3
7	46	D	1	0	3	1	3	1	F	T	0	1	1	0	10
8	46	D	0	1	3	0	2	0	F	T	0	1	0	0	47
9	47	I	1	0	4	0	3	0	M	T	1	0	1	1	3
10	47	D	1	0	2	1	3	0	M	T	0	1	1	1	25
11	48	I	0	1	1	0	1	0	F	T	1	0	0	0	48
12	49	D	1	0	2	1	1	0	M	T	1	0	0	1	40
13	50	I	1	0	4	1	3	1	F	T	1	1	0	0	2
14	50	D	0	0	3	1	3	1	F	T	0	1	0	0	19
15	53	D	1	0	3	1	2	0	M	M	1	1	0	1	11
16	54	D	1	0	3	1	3	1	M	T	1	0	1	1	12
17	54	D	1	1	3	1	3	0	M	T	0	1	1	1	22
18	55	P	1	1	4	1	2	0	M	T	0	1	1	1	4
19	55	D	1	1	3	1	3	0	M	T	0	0	0	0	10
20	55	I	0	1	3	0	3	0	M	T	0	0	0	0	44
21	55	D	1	0	1	0	2	0	M	T	1	1	0	0	46
22	56	D	0	1	3	1	2	0	F	T	0	1	0	0	29
23	56	D	0	1	3	0	1	0	M	T	1	1	1	1	37
24	56	P	1	0	3	1	2	0	M	M	0	1	0	1	37
25	56	I	1	1	1	0	2	0	M	T	1	0	0	0	46
26	57	I	0	0	2	0	3	0	M	T	1	0	1	1	9
27	57	I	1	0	4	0	3	1	M	T	1	1	1	1	11
28	57	I	1	0	4	1	2	0	M	T	1	1	0	0	12
29	57	I	1	0	4	1	2	0	M	P	1	1	0	0	22
30	57	D	1	0	2	1	3	0	M	T	0	0	1	1	33
31	57	P	1	0	2	1	1	0	M	T	1	1	1	0	44
32	58	D	1	0	3	1	3	0	M	T	1	0	1	0	23
33	58	D	1	0	3	1	1	0	F	T	1	1	1	1	39
34	58	P	1	0	4	0	2	0	F	T	1	1	1	0	45
35	59	P	1	0	4	1	3	0	M	T	0	1	0	0	4
36	59	D	1	0	3	1	1	0	F	T	1	1	0	1	28
37	59	D	1	0	3	1	2	0	F	P	1	0	0	1	38
38	60	P	1	1	4	1	2	1	F	T	1	0	0	1	3
39	60	I	1	0	1	0	1	0	M	T	1	1	1	1	10
40	60	D	0	1	2	0	1	0	M	T	1	1	1	1	18
41	61	P	1	0	3	1	2	0	M	T	1	0	1	0	12
42	61	P	0	1	2	1	1	0	M	T	1	1	0	0	42
43	61	P	1	0	2	0	2	0	M	T	0	0	0	0	45
44	62	D	1	0	3	1	2	1	M	T	0	1	0	1	8
45	62	P	0	0	4	1	2	0	F	T	1	1	0	0	10
46	62	P	1	0	2	1	3	0	M	T	1	1	1	1	30
47	62	D	1	0	2	1	3	0	F	T	1	0	0	1	37
48	62	P	1	0	1	0	2	0	M	T	1	1	1	1	41
49	63	P	1	0	2	0	2	0	M	T	0	0	1	1	40
50	64	I	1	0	4	0	3	1	F	T	0	1	0	1	6
51	64	D	0	1	2	1	1	0	M	T	1	1	1	0	45
52	64	P	0	0	4	0	1	0	M	P	1	1	1	0	47
53	64	D	0	1	1	0	1	0	M	T	0	1	1	0	48
54	65	D	0	1	3	1	3	0	F	P	0	1	1	0	12
55	65	D	1	0	3	0	2	0	F	T	0	0	0	0	44
56	66	P	1	0	4	1	3	0	F	M	0	1	1	0	2
57	66	P	1	1	4	1	1	0	M	T	1	1	0	1	16
58	66	D	1	0	3	1	3	0	F	M	0	1	1	1	17
59	66	P	1	0	2	1	3	0	M	T	1	0	1	1	29
60	67	P	1	0	3	1	2	0	F	T	1	0	0	1	19
61	67	D	0	1	2	0	2	0	F	T	1	0	0	1	39
62	67	P	0	1	1	0	2	0	F	T	1	1	1	0	48
63	68	I	1	0	4	1	2	1	M	T	1	0	1	0	3
64	68	D	1	0	2	1	3	0	M	T	0	0	1	1	38
65	69	P	0	0	4	1	2	0	M	T	0	1	0	1	13
66	69	D	1	0	3	1	3	0	M	T	1	0	1	1	18
67	69	D	0	1	3	1	3	0	F	T	0	0	0	0	20
68	69	P	1	0	3	1	2	0	M	T	0	1	0	1	23
69	69	D	0	1	1	0	2	0	M	T	0	0	1	0	47
70	70	D	1	0	3	1	3	0	F	T	0	1	0	0	13
71	71	D	0	1	3	0	1	0	F	T	0	1	0	1	38
72	72	P	1	0	3	1	2	0	F	T	1	0	1	1	5
73	72	P	1	0	4	1	3	1	M	T	0	1	1	1	8
74	72	P	1	0	3	1	2	0	F	T	1	1	1	1	37
75	73	P	0	1	2	0	1	0	M	T	0	1	1	0	46
76	74	P	1	0	1	0	2	0	M	T	1	1	0	1	38
77	75	P	0	0	4	0	2	0	F	T	0	1	0	1	12
78	77	I	1	0	1	0	2	0	M	M	1	1	1	1	19
79	77	I	1	0	2	0	3	1	M	T	0	1	1	1	37
80	77	P	1	0	2	0	3	0	M	T	0	1	0	1	39
81	78	I	0	1	1	0	1	0	M	T	1	0	1	1	7
82	78	D	1	0	3	1	2	0	M	T	1	1	0	1	31
83	78	I	0	0	2	0	2	0	M	T	1	0	0	1	35
84	79	P	1	0	3	1	2	0	M	T	1	0	0	0	18
85	81	P	0	1	2	0	3	0	F	T	1	1	0	0	46
86	83	I	1	0	4	1	3	1	M	T	1	0	0	1	4
